# Supplementary material for: Biotechnology-driven extraction and characterisation of Chitosan from the West African river prawn (Macrobrachium vollenhovenii) and American Cockroach (Periplaneta americana) using a modified approach
Source: PLoS One. 2026 May 28;21(5):e0349133. doi: 10.1371/journal.pone.0349133 (PMC13218523; doi:10.1371/journal.pone.0349133)
Supplement: S1 File — (ZIP) [file pone.0349133.s001.zip]

Archive with 3 entries (3 files):
- CockroachSpectraValues.pdf
- PrawnSpectraValues.pdf
- Results ANalysis.pdf
